# Supplementary material for: Sex Differences in Resistance Training Participation and Beliefs Among Adolescent Athletes: An Exploratory Cross-Sectional Study
Source: Sports (Basel). 2026 Jan 1;14(1):4. doi: 10.3390/sports14010004 (PMC12845955; doi:10.3390/sports14010004)
Supplement: Supplementary file 1 [file sports-14-00004-s001.zip]

Archive with 1 entries (1 files):
- sports-3926358-supplementary.pdf
